# Supplementary material for: Functional and morphological renal changes in a Göttingen Minipig model of obesity-related and diabetic nephropathy
Source: Sci Rep. 2023 Apr 12;13:6017. doi: 10.1038/s41598-023-32674-6 (PMC10097698; doi:10.1038/s41598-023-32674-6)
Supplement: Supplementary file 9 — Supplementary Information 9. [file 41598_2023_32674_MOESM9_ESM.xlsx]

## Sheet: Unadjusted p-values
Supplementary information file 9: Spearman Correlation Coefficients (unadjusted p-values)
	RI	P-NGAL	P-Gluc	P-Urea	P-Crea	TG	TC	UACR	UPCR	NGALCR	BW	Fat%	KW	Fibrosis	Glom. size	Mes. Area	Mean 24h BP	Mean 24h HR
GFR (ml/h)	0.31895	-0.09356	0.38911	0.30524	-0.66008	0.49808	0.49839	0.27090	0.20806	0.13842	0.44848	0.35847	0.74607	-0.32496	0.65040	0.45927	0.05336	0.50062
	0.0803	0.6167	0.0305	0.0950	<.0001	0.0044	0.0043	0.1405	0.2614	0.4739	0.0114	0.0477	<.0001	0.0745	<.0001	0.0093	0.8089	0.0150
	31	31	31	31	31	31	31	31	31	29	31	31	31	31	31	31	23	23
RI		-0.38317	0.29460	0.38911	-0.28855	0.36020	0.46738	0.13885	0.04648	0.26134	0.11341	0.24130	0.21710	-0.24262	0.43551	0.29872	-0.17033	0.23355
		0.0192	0.0908	0.0229	0.0979	0.0364	0.0053	0.4124	0.7847	0.1294	0.5039	0.1502	0.1968	0.1479	0.0071	0.0725	0.3957	0.2410
		37	34	34	34	34	34	37	37	35	37	37	37	37	37	37	27	27
P-NGAL			-0.10421	0.05980	0.26013	-0.00703	-0.10833	-0.03131	0.03142	-0.12354	0.25971	0.13934	-0.10767	-0.14303	-0.03877	-0.14167	0.06532	-0.10411
			0.5575	0.7369	0.1373	0.9685	0.5420	0.8541	0.8535	0.4795	0.1206	0.4108	0.5259	0.3984	0.8198	0.4029	0.7462	0.6053
			34	34	34	34	34	37	37	35	37	37	37	37	37	37	27	27
P-Gluc				0.66370	-0.62274	0.51394	0.54724	0.50611	0.31907	0.16442	-0.02111	0.05319	0.54375	-0.36350	0.63137	0.47261	-0.20927	0.67134
				<.0001	<.0001	0.0016	0.0007	0.0023	0.0659	0.3685	0.9057	0.7651	0.0009	0.0346	<.0001	0.0048	0.3049	0.0002
				35	35	35	35	34	34	32	34	34	34	34	34	34	26	26
P-Urea					-0.46823	0.64872	0.62334	0.46377	0.33438	0.26546	0.02289	0.13739	0.47498	-0.20465	0.62053	0.51851	-0.23306	0.63255
					0.0046	<.0001	<.0001	0.0057	0.0533	0.1420	0.8978	0.4384	0.0045	0.2456	<.0001	0.0017	0.2519	0.0005
					35	35	35	34	34	32	34	34	34	34	34	34	26	26
P-Crea						-0.54421	-0.62641	-0.55959	-0.49194	-0.34122	-0.12078	-0.13576	-0.77794	0.28966	-0.73483	-0.55999	0.19839	-0.68303
						0.0007	<.0001	0.0006	0.0031	0.0560	0.4962	0.4439	<.0001	0.0966	<.0001	0.0006	0.3313	0.0001
						35	35	34	34	32	34	34	34	34	34	34	26	26
TG							0.88800	0.36684	0.41678	0.56114	0.25952	0.22319	0.62050	-0.30393	0.59693	0.58654	-0.11218	0.54421
							<.0001	0.0328	0.0142	0.0008	0.1383	0.2045	<.0001	0.0805	0.0002	0.0003	0.5854	0.0041
							35	34	34	32	34	34	34	34	34	34	26	26
TC								0.44647	0.43380	0.59641	0.24470	0.34250	0.60966	-0.26932	0.70695	0.63025	-0.13368	0.63430
								0.0081	0.0104	0.0003	0.1631	0.0474	0.0001	0.1235	<.0001	<.0001	0.5150	0.0005
								34	34	32	34	34	34	34	34	34	26	26
UACR									0.64284	0.40572	-0.07951	0.00771	0.27872	0.00083	0.55932	0.47501	-0.11281	0.41818
									<.0001	0.0156	0.6400	0.9639	0.0948	0.9961	0.0003	0.0030	0.5676	0.0268
									38	35	37	37	37	37	37	37	28	28
UPCR										0.56402	-0.23637	-0.21503	0.33124	-0.15324	0.32440	0.34788	-0.03831	0.53045
										0.0004	0.1590	0.2012	0.0452	0.3652	0.0501	0.0349	0.8465	0.0037
										35	37	37	37	37	37	37	28	28
NGALCR											0.06070	0.12974	0.36859	-0.08855	0.32633	0.26751	-0.19597	0.23264
											0.7291	0.4576	0.0293	0.6130	0.0557	0.1203	0.3273	0.2429
											35	35	35	35	35	35	27	27
BW												0.89581	0.47511	0.01537	0.28756	0.00890	0.32987	-0.01787
												<.0001	0.0030	0.9281	0.0844	0.9583	0.0929	0.9295
												37	37	37	37	37	27	27
Fat%													0.42733	0.01809	0.38549	0.02787	0.35231	0.09435
													0.0083	0.9154	0.0185	0.8700	0.0715	0.6397
													37	37	37	37	27	27
KW														-0.24558	0.72753	0.54885	0.15575	0.59117
														0.1429	<.0001	0.0004	0.4379	0.0012
														37	37	37	27	27
Fibrosis															-0.24594	-0.10483	0.28864	-0.37574
															0.1423	0.5369	0.1443	0.0534
															37	37	27	27
Glom. size																0.77833	-0.01587	0.73332
																<.0001	0.9374	<.0001
																37	27	27
Mes. Area																	-0.15446	0.68875
																	0.4418	<.0001
																	27	27
Mean 24h BP																		0.06873
																		0.7232
																		29

## Sheet: Bonferroni adjusted p-values
						Supplementary information file 9: Spearman Correlation Coefficients (Bonferroni adjusted p-values)
	RI	P-NGAL	P-Gluc	P-Urea	P-Crea	TG	TC	UACR	UPCR	NGALCR	BW	Fat%	KW	Fibrosis	Glom. size	Mean 24h BP	Mean 24h HR
GFR (ml/h)	0.31895	-0.09356	0.38911	0.30524	-0.66008	0.49808	0.49839	0.27090	0.20806	0.13842	0.44848	0.35847	0.74607	-0.32496	0.65040	0.05336	0.50062
	1	1	1	1	0.0153	0.6732	0.6579	1	1	1	1	1	0.0153	1	0.0153	1	1
RI		-0.38317	0.29460	0.38911	-0.28855	0.36020	0.46738	0.13885	0.04648	0.26134	0.11341	0.24130	0.21710	-0.24262	0.43551	-0.17033	0.23355
		1	1	1	1	1	0.8109	1	1	1	1	1	1	1	1	1	1
P-NGAL			-0.10421	0.05980	0.26013	-0.00703	-0.10833	-0.03131	0.03142	-0.12354	0.25971	0.13934	-0.10767	-0.14303	-0.03877	0.06532	-0.10411
			1	1	1	1	1	1	1	1	1	1	1	1	1	1	1
P-Gluc				0.66370	-0.62274	0.51394	0.54724	0.50611	0.31907	0.16442	-0.02111	0.05319	0.54375	-0.36350	0.63137	-0.20927	0.67134
				0.0153	0.0153	0.2448	0.1071	0.3519	1	1	1	1	0.1377	1	0.0153	1	0.0306
P-Urea					-0.46823	0.64872	0.62334	0.46377	0.33438	0.26546	0.02289	0.13739	0.47498	-0.20465	0.62053	-0.23306	0.63255
					0.7038	0.0153	0.0153	0.8721	1	1	1	1	0.6885	1	0.0153	1	0.0765
P-Crea						-0.54421	-0.62641	-0.55959	-0.49194	-0.34122	-0.12078	-0.13576	-0.77794	0.28966	-0.73483	0.19839	-0.68303
						0.1071	0.0153	0.0918	0.4743	1	1	1	0.0153	1	0.0153	1	0.0153
TG							0.88800	0.36684	0.41678	0.56114	0.25952	0.22319	0.62050	-0.30393	0.59693	-0.11218	0.54421
							0.0153	1	1	0.1224	1	1	0.0153	1	0.0306	1	0.6273
TC								0.44647	0.43380	0.59641	0.24470	0.34250	0.60966	-0.26932	0.70695	-0.13368	0.63430
								1	1	0.0459	1	1	0.0153	1	0.0153	1	0.0765
UACR									0.64284	0.40572	-0.07951	0.00771	0.27872	0.00083	0.55932	-0.11281	0.41818
									0.0153	1	1	1	1	1	0.0459	1	1
UPCR										0.56402	-0.23637	-0.21503	0.33124	-0.15324	0.32440	-0.03831	0.53045
										0.0612	1	1	1	1	76653	1	0.5661
NGALCR											0.06070	0.12974	0.36859	-0.08855	0.32633	-0.19597	0.23264
											1	1	1	1	1	1	1
BW												0.89581	0.47511	0.01537	0.28756	0.32987	-0.01787
												0.0153	0.459	1	1	1	1
Fat%													0.42733	0.01809	0.38549	0.35231	0.09435
													1	1	1	1	1
KW														-0.24558	0.72753	0.15575	0.59117
														1	0.0153	1	0.1836
Fibrosis															-0.24594	0.28864	-0.37574
															1	1	1
Glom. size																-0.01587	0.73332
																1	0.0153
Mean 24h BP																	0.06873
																	1
	Values <0.05
	Values <0.1
