# Supplementary material for: Functional and morphological renal changes in a Göttingen Minipig model of obesity-related and diabetic nephropathy
Source: Sci Rep. 2023 Apr 12;13:6017. doi: 10.1038/s41598-023-32674-6 (PMC10097698; doi:10.1038/s41598-023-32674-6)
Supplement: Supplementary file 10 — Supplementary Information 10. [file 41598_2023_32674_MOESM10_ESM.xlsx]

## Sheet: 96 genes profiled in the study
Supplementary information file 10: 96 genes profilled in the study
Gene	Full name	Forward primer	Reverse primer	qPCR
ACE	Angiotensin I converting enzyme	GGACATGGAGACCGCATACA	GCCCACAACAGCTCCTCATA	Fine
ACE2	Angiotensin I converting enzyme 2	TTGATGGAAGATGTGGAGCGAA	ACATATCGCCAAGCAAATGAGC	Fine
ACOX2	Acyl-CoA oxidase 2	TGGGCTCAGAAGTCACCAAC	GGCAGATTGCTGTGGTTTCAG	Fine
ACOX3	Acyl-CoA oxidase 3, pristanoyl	ACCTACGTCCCCAGACTCAA	AGCGCAGAGCTATGGAAAGG	Bad
ACTA2	Actin, alpha 2, smooth muscle, aorta	GTTTTCCCGTCCATTGTGGG	TTTGCTTTGGGCTTCGTCAC	Fine
ACTN4	Actinin alpha 4	TACCATGCCTTTTCGGGAGC	AATCTTCCATCAGGTGCTCGT	Fine
ADGRE1	Adhesion G protein-coupled receptor E1	AACACAGCAAGATGTGGAGCTT	GTGCCATTGACTCCAACGGA	Fine
AGER	Advanced glycosylation end-product specific receptor	CACCCACCCTCTGCCTTTTCTT	CTCATGATGGCTTGTGGGGG	Fine
AGT	Angiotensinogen	CCAGACAGCACCCTACTCCT	GTGTTGTCCACCCGGAACTC	Fine
AGTR1	Angiotensin II receptor type 1	CAAACCCCATACCAGAGTCTCC	AATGCACCTGGATGTAGACCTT	Fine
AGTR2	Angiotensin II receptor type 2	AAACTCCAACAACCAAAGGCAT	CCAGAGATGTTCACAAGTCCGA	Fine
ANGPTL4	Angiopoietin like 4	CTTGGGATCAGGACCACGAC	ACTGGCCATTGAGGTTGGAG	Fine
ANGPTL7	Angiopoietin like 7	TCATGCAGGTGATGGAGCTG	GGGACGAGCAGTCGTAGATG	Fine
APOB	Apolipoprotein B	TGTCCAAGTACGAGCTCAGG	GCAGGAGGGCAGAAATGATG	Fine
BMP7	Bone morphogenetic protein 7	CCTTCCCACTCAACTCGTACAT	CGTCGAAGTAGAGGACGGAAAT	Bad
C3	Complement C3	ATCAAATCAGGCTCCGATGA	GGGCTTCTCTGCATTTGATG	Fine
CCL2	C-C motif chemokine ligand 2	GCAAGTGTCCTAAAGAAGCAGTG	TCCAGGTGGCTTATGGAGTC	Fine
CCL5	C-C motif chemokine ligand 5	GGCACAGACTCCACCACTTA	CCCTTCTCCCTCTCCTCTTC	Fine
CCR2	C-C motif chemokine receptor 2	ACACATCAGTGCCACTTGGA	GTGGTGGGTTCTTCATCGTT	Fine
CD163	CD163 molecule	TCGCATTCCTCATTTGGACTCA	GTGGTCTCCTGAGGGATTTAGC	Bad
CD3E	CD3e molecule	CAGTCGGAGAGAAGACGAGC	GCAAACCCAGAGTGATGCAG	Fine
CD4	CD4 molecule	CTGGGGGACACATCTGTAAGAG	TTCCTGGGTCCATTGTGGTTTT	Fine
CD68	CD68 molecule	CGAGATCTCCAAACGCCTGT	AGAGGCAGCAGGATGGTTTG	Fine
CD80	CD80 molecule	TCACAGACCTTCAACTGGCAAA	CTCCTTCTCTGTCTTGGAGCAG	Fine
CD8A	CD8a molecule	CGGCATCCTTCTCCTGTCAC	GGGCATGTCGCCATGTTAGA	Fine
CDH1	Cadherin 1	GACACCCGGGACAACGTTTA	CACACTCAGGAGGGTTGGTG	Fine
CDH5	Cadherin 5	TCAAGCAGCCCTTCTACCAC	CGAAGAACTGGCCCTTGTCA	Fine
CDKN1A	Cyclin dependent kinase inhibitor 1A	AGGACCATGTGGACCTGTTG	CCGGCGTTTGGAGTGGTAGA	Fine
CDKN3	Cyclin dependent kinase inhibitor 3	GCTGCTTGTCTCCTCCTGTA	ATGTGCAGCTAATTTGTCCCG	Bad
COL1A1	Collagen type I alpha 1 chain	CAACGAGATCGAGATCCGGG	TTCGATCACTGTCTTGCCCC	Fine
COL1A2	Collagen type I alpha 2 chain	TTCCTGGCTTCAAGGGCATT	CTGGAGTTCCATTTTCGCCG	Bad
COL3A1	Collagen type III alpha 1 chain	GGAATGACAGGACCAACGGG	GTCCGTCCAGCCCTGGTAAC	Bad
COL4A1	Collagen type IV alpha 1 chain	AAGGAGAGACGGGACCCTTT	GGGTCGTCTGTGGTTTGACT	Bad
COL4A2	Collagen type IV alpha 2 chain	TCATGGGCTTTTCCGGATCG	TATCCGTCAGGGCCTTCGTA	Fine
CTGF	Connective tissue growth factor	TCAGGCCTTGTGAAGCTGAC	AGCTCAAACTTGACGGGCTT	Fine
CX3CL1	C-X3-C motif chemokine ligand 1	ATCATGCGGCCAAAATGTCG	CCCGGCGGTTTAGATAGTCC	Fine
CX3CR1	C-X3-C motif chemokine receptor 1	CACATCCAGAAGTTCCCTCCC	ACGATGTCTCCCATGTCACAG	Bad
CXCL12	C-X-C motif chemokine ligand 12	TGCATTGACCCAAAATTGAA	GTGATGCCGACAGTAGTGCT	Fine
CXCL2	C-X-C motif chemokine ligand 2	CGGAAGTCATAGCCACTCTCAA	TACATCAGTTGGCACTGCTCTT	Fine
ELANE	Elastase, neutrophil expressed	CAGCTACCTGCTCAGGACCAA	TGTCACCACAGTCACATTGAGC	Bad
END1	Endothelin 1	AAATCGGCAGGGACCAAGAC	TGATGCTGTTGCTGATGGCCT	Fine
ENPP1	Ectonucleotide pyrophosphatase/phosphodiesterase 1	CTCGATTGCTCCTGTGACCC	CATAGGGTAAAGTGCCTCGCT	Fine
FN1	Fibronectin 1	CCCGTGCCAAGATTACTGGT	TGTACTCGGTTGCTGGTTCC	Fine
FYN	FYN proto-oncogene, Src family tyrosine kinase	GACGTGGAAAAAGACCAGTCC	TCCTCCGTCAGTTTTGTTGCT	Bad
GREM1	Gremlin 1, DAN family BMP antagonist	CAGCTGTTCTCCAAGAAGCTGA	CCCTTGGGACCCCTTCTTTTT	Fine
GSTP1	Glutathione S-transferase pi 1	CCTGGTGGACATGGTGAATGA	GCTCCTTCACGTACTTCTCCTT	Fine
HGF	Hepatocyte growth factor	GCCCTATTTCTCGTTGTGAAGG	TCCTACATTTGTCCGTGTTGGA	Bad
HIF1A	Hypoxia inducible factor 1 subunit alpha	ACTTCTGGGCCGCTCAATTT	TCCACCTCTTTTGGCAAGCA	Fine
HLA-DPA1	Major histocompatibility complex, class II, DP alpha 1	CAGGCCGAGTTCTGATGTGG	TCATGGGTAAAATAGCCGCTGG	Bad
HSPG2	Jeparan sulfate proteoglycan 2	CCTGCGAACCTGGCTACACT	GTTGGACCTGAACCACCAGA	Fine
ICAM1	Intercellular adhesion molecule 1	AGTTCAAGGGAACCTCACCG	CACTTGGCAGCTCAGGTTGA	Bad
IGF1	Insulin like growth factor 1	GACATGCCCAAGGCTCAGAA	GAGCAAAGGATCCTGCCAGT	Fine
IGFBP7	Insulin like growth factor binding protein 7	TGGCATCATGACTGTGTGCTC	GATGAAGACCCAAGGGTCCAG	Fine
IL1B	Interleukin 1 beta	GGGTGAGTGTGCCACCATTA	TCATTGAACAATCTGATCATCCTTC	Fine
IL6	Interleukin 6	TGGGTTCAATCAGGAGACCT	CAGCCTCGACATTTCCCTTA	Fine
ITGA1	Integrin subunit alpha 1	CAATGACTTTCAGTGGCCCG	CAGTTCTGTTCTTGGGTTGGC	Bad
ITGA3	Integrin subunit alpha 3	CGGCCTGTCATCAACATCCT	AAGCACAGCTCAACTTGCAC	Fine
ITGA5	Integrin subunit alpha 5	TTCAACTTAGACGCGGAGGC	AGTGTTAGCCTTGGGTGCTC	Fine
ITGAX	Integrin subunit alpha X	GTATGAGGTCCATAACCCCGTC	TGTCCATTTGCTCCTTCCATCA	Bad
KCP	Kielin cysteine rich BMP regulator	TGAGAACTAGCTGAGGCTCTGG	CGACGTCTCTCCTCATGATCC	Bad
LAMC1	Laminin subunit gamma 1	TGGAGGCCTACTCTTACCCC	GCCAGGGTGACATCATCCAA	Fine
LCN2	Lipocalin 2	ATCATCTTCCCCGTCGCAATC	GGGTGGCATGATGGGCAAAG	Fine
LGALS3	Galectin 3	GCGACGAGCGAGAGAGTA	AGGCCATCCTTGAGGGTTTG	Fine
MMP2	Matrix metallopeptidase 2	TCCCCAAGCTCATTGCAGAC	CTTCAGGTAATACGCGCCCT	Fine
MPO	Myeloperoxidase	TTGCACACACTCCTTTTGCG	GGGCAAGTAGTCCCGGTAAG	Bad
MRC1	Mannose receptor C-type 1	TCCACTGACCAGCATTTCCTAC	AATCCTGTCAGGTACGTTTGCT	Fine
NOS2	Nitric oxide synthase 2	GCAGCTACTGGGTCAAGGAC	GCTGTTGGTGAACTTCCACTT	Fine
NOS3	Nitric oxide synthase 3	AGACCCTGTACCCTGCTTCA	GCTCTCAATGTCATGCAGCC	Fine
NPHS1	Nephrin	TGGAGAACCCGACTACCAGT	GAAACCCTCCGACACAGGAG	Fine
NPHS2	NPHS2, podocin	GCAGTGACCTGTATTTGGGGA	TTTTCCCCCTCCGCAGCAAT	Fine
PDGFD	Platelet derived growth factor D	CATCCTCGTCTACACGCTAGTC	GATTGCTCTCATCTCGCCTGAG	Bad
PDGFRB	Platelet derived growth factor receptor beta	AGAGAGTAGGCGGTGTGGAG	TATGAGGACAGAAGCTGGCAC	Fine
PPARGC1A	PPARG coactivator 1 alpha	GCTTGACGAGCGTCATTCAG	GGTCTTCACCAACCAGAGCA	Bad
SERPINE1	Serpin family E member 1	CAGGGTTTCATGCCCTACTTCT	GCCTTTTGTGTGTCTCTTCACC	Fine
SLC2A1	Solute carrier family 2 member 1	CTCCCTGCAGTTTGGCTACA	GAGATGCTCTCCCCATAGCG	Fine
SMAD4	SMAD family member 4	CCACCAACTTTCCCAACATTCC	TAGCTGGCTGACCAGTAAATCC	Fine
TGFB1	Transforming growth factor beta 1	GAGCCAGAGGCGGACTACTA	TCCGACGTGTTGAACAGCATA	Fine
TGFB2	Transforming growth factor beta 2	CAGTGGGAAGACCCCACATC	ATGTAAAGTGGACGCAGGCA	Fine
TGFB3	Transforming growth factor beta 3	AGTGCAGACACAACCCACAG	GGTCCTCCCGACGTAGTACA	Fine
TIMP1	TIMP metallopeptidase inhibitor 1	GAGATCTATGCTGCTGGCTGT	GAGCTGGTCTGTCCACAAGC	Fine
TIMP2	TIMP metallopeptidase inhibitor 2	GCAACAGGCGTTTTGCAATG	CTGGATCCGTTTGATGGGGT	Fine
TLR2	Toll like receptor 2	TGGCCCTTCCTACACACTTT	CCGGCATGGAATCAAAATTA	Fine
TLR4	Toll like receptor 4	AGAACTGCAGGTGCTGGATT	TGGATAGGATTTCCCGTCAG	Fine
TNF	Tumor necrosis factor	CCCCCAGAAGGAAGAGTTTC	CGGGCTTATCTGAGGTTTGA	Fine
TNFRSF1A	TNF receptor superfamily member 1A	GAGAGTTTGTGTCCCCAAGGAA	AGTGAAGGTGCCATTGTCGC	Fine
TNFRSF1B	TNF receptor superfamily member 1B	CACCAGGCTTCCGAATACAAAC	AGTTTCTACCTGGTCGGAGCTA	Fine
TSP1	Thrombospondin 1	CTACAACGTGGACCAGAGAGAC	GTATCTCCAATGCGGTCTGAGT	Fine
VCAM1	Vascular cell adhesion molecule 1	GGTCAGCCCTCAGTAAAGACAA	ACCTTCTTGTAGGCTTGTGGAG	Fine
VEGFA	Vascular endothelial growth factor A	TCACCAAGGCCAGCACATAG	CAAATGCTTTCTCCGCTCCG	Fine
VEGFB	Vascular endothelial growth factor B	CTGGATGAAGAGACTTGAGGGC	GTAAGATGCCAACTGGCACAAG	Fine
VIM1	Vimentin	TGCTGAATGTCAAGATGGCTCT	CAGAGGGAGGGATTCCAGATTG	Fine
WT1	Wilms tumor 1	CTACGAGCCCTTCGGTCCTC	GTCGAAGGTGACTGTGCTGTAT	Fine
ACTB	Actin beta	TCTGGCACCACACCTTCT	TGATCTGGGTCATCTTCTCAC	Fine
GADPH	Glyceraldehyde-3-phosphate dehydrogenase	ACACTCACTCTTCTACCTTTG	CAAATTCATTGTCGTACCAG	Fine
RPL4	Ribosomal protein L4	CAAGAGTAACTACAACCTTC	GAACTCTACGATGAATCTTC	Fine
TBP1	TATA-box binding protein	AACAGTTCAGTAGTTATGAGCCAGA	AGATGTTCTCAAACGCTTCG	Fine
In grey reference genes

## Sheet: qPCR raw data. asssays working
Supplementary information file 10: qPCR raw data. asssays working
	ACE	ACE2	ACOX2	ACTA2	ACTN4	ADGRE1	AGER	AGT	AGTR1	AGTR2	ANGPTL4	ANGPTL7	APOB	C3	CCL2	CCL5	CCR2	CD3E	CD4	CD68	CD80	CD8A	CDH1	CDH5	CDKN1A	COL1A1	COL4A2	CTGF	CX3CL1	CXCL12	CXCL2	END1	ENPP1	FN1	GREM1	GSTP1	HIF1A	HSPG2	IGF1	IGFBP7	IL1B	IL6	ITGA3	ITGA5	LAMC1	LCN2	LGALS3	MMP2	MRC1
DIA_1.1	8.527	9.039	18.85	9.209	7.42	11.913	18.955	15.718	12.548	18.268	10.809	18.917	13.227	10.833	12.062	12.919	16.058	15.189	16.019	12.247	15.791	18.804	9.654	10.378	11.655	9.673	9.703	8.686	10.397	10.962	12.4217	12.821	9.563	11.957	22.304	8.037	8.286	11.506	21.685	18.227	16.824	16.814	11.009	14.472	9.298	12.057	10.643	11.879	13.056
DIA_1.2	7.766	8.313	18.715	8.747	7.021	11.03	17.982	15.719	10.704	18.293	10.401	17.775	12.466	10.522	11.516	12.676	15.267	14.442	15.971	12.016	14.89	17.489	9.38	9.866	10.648	9.327	8.986	8.479	10.035	10.881	12.0181	12.422	9.101	11.278	20.191	7.578	7.869	10.886	20.034	17.571	16.535	16.544	10.485	12.691	8.717	12.03	9.956	11.359	11.858
DIA_2.1	8.154	8.493	15.16	7.839	7.366	12.453	17.278	14.229	12.12	18.791	11.655	19.556	15.241	9.501	11.506	12.369	15.142	13.954	15.801	12.095	16.147	17.5	9.43	10.057	9.984	7.571	14.617	7.572	9.723	10.326	13.3245	12.574	9.146	9.121	20.828	7.373	7.922	10.591	19.037	17.776	14.324	15.295	11.402	13.706	8.748	10.045	10.152	10.452	12.407
DIA_2.2	8.086	8.898	16.54	8.564	7.834	12.117	18.169	14.318	11.171	18.679	12.603	19.788	15.585	10.858	12.472	13.119	15.34	14.854	15.957	13.351	15.679	18.494	10.093	10.319	10.296	8.598	15.327	8.561	10.956	11.615	13.6389	13.428	9.871	9.473	20.141	8.089	8.53	10.977	20.173	18.179	15.944	16.052	11.724	12.579	9.413	11.465	10.743	11.202	11.922
DIA_3.1	7.557	9.07	18.173	8.09	7.457	11.849	17.812	14.287	10.876	16.754	8.719	19.609	16.164	9.493	12.334	12.133	14.071	13.605	15.127	12.644	14.712	17.362	9.082	9.835	10.299	8.548	8.905	7.878	9.792	10.948	13.2222	12.73	9.112	9.812	20.238	7.568	8.074	10.307	15.456	17.728	15.438	15.767	10.626	12.537	9.051	10.171	9.8	11.001	12.308
DIA_3.2	7.801	8.49	19.005	8.503	7.752	11.931	18.29	14.953	10.742	16.514	8.98	20.216	16.316	9.919	12.681	12.345	14.664	14.173	15.646	13.143	15.652	17.747	9.203	10.031	10.521	8.89	9.202	8.481	10.328	11.364	13.1694	13.031	9.295	10.034	19.778	7.925	8.354	10.598	15.905	17.863	15.77	16.099	10.914	12.491	9.379	10.506	10.306	11.342	12.397
DIA_4.1	8.015	8.925	18.843	8.187	7.4	12.574	18.195	16.652	11.777	19.263	13.641	19.049	16.561	10.36	11.94	12.362	14.636	13.881	15.522	12.483	15.253	17.327	9.287	10.046	10.917	8.721	14.261	8.354	10.332	11.579	14.0081	13.096	9.306	9.713	20.814	7.604	8.144	10.616	20.577	17.768	16.454	15.914	11.06	12.48	9.071	11.515	10.295	11.143	12.379
DIA_4.2	7.931	8.916	19.458	8.506	7.385	12.041	18.084	16.244	11.205	19.158	13.964	19.059	16.557	10.777	12.388	12.635	14.508	13.821	15.135	12.934	14.383	17.687	9.524	10.121	11.007	9.062	14.955	8.862	10.677	12.041	13.8281	13.157	9.328	9.792	19.915	7.792	8.213	10.771	20.913	18.399	15.86	16.219	11.145	12.182	9.22	12.089	10.606	11.388	11.859
DIA_5.1	7.215	8.427	17.517	7.191	6.26	11.178	17.242	13.674	9.168	17.009	7.438	17.78	14.926	8.632	9.797	10.666	14.471	12.299	14.307	10.827	14.561	16.297	8.511	9.034	8.945	7.571	8.488	6.99	8.664	11.018	12.1136	11.973	8.571	8.551	19.734	6.535	7.25	9.554	13.802	16.836	16.183	14.958	9.662	11.625	7.978	9.481	9.284	8.842	9.378
DIA_5.2	7.569	8.988	17.978	7.769	6.84	11.452	18.062	13.984	8.914	18.175	8.168	20.056	15.422	9.48	10.455	11.544	15.064	13.015	14.816	11.57	14.378	16.981	9.122	9.608	9.415	8.401	8.897	7.653	9.407	12.019	12.2863	12.545	9.089	8.904	19.458	7.216	7.824	10.175	14.387	17.751	16.915	16.699	10.325	11.633	8.67	10.416	9.814	9.453	9.488
DIA_6.2	9.227	10.922	15.663	8.389	7.941	12.082	19.377	14.202	11.374	17.54	9.667	22.644	13.478	9.215	12.102	12.939	15.056	14.282	15.463	11.928	14.983	19.436	9.877	10.437	10.092	9.701	17.304	9.112	10.416	12.843	13.5119	13.803	9.418	10.956	19.138	8.144	8.666	11.232	15.341	17.862	17.047	16.585	11.177	12.226	9.731	10.536	10.301	12.096	11.935
DIA_7.1	10.142	10.062	14.481	8.499	8.469	13.143	18.345	16.057	12.15	18.111	10.018	19.208	15.156	9.325	11.845	12.517	16.058	14.191	16.679	12.007	16.862	18.861	9.673	11.346	11.274	8.461	11.233	8.334	10.203	11.23	12.275	12.982	9.216	10.179	20.924	6.762	8.798	12.562	16.284	20.756	14.996	18.173	12.738	14.383	10.617	10.456	10.478	11.686	13.389
DIA_7.2	8.134	9.012	14.918	8.202	7.497	11.493	18.533	15.373	10.875	16.919	10.029	19.254	13.3	9.843	11.906	12.396	15.011	13.923	15.094	12.428	14.456	17.534	9.439	10.123	10.213	8.671	9.119	8.289	10.421	11.818	13.7429	12.918	9.118	9.253	19.554	7.48	8.141	10.579	15.676	18.12	15.324	16.413	10.642	12.223	9.331	11.393	10.373	11.376	11.57
DIA_8.1	8.223	9.664	18.348	7.924	7.045	12.182	18.963	15.316	9.715	18.427	8.263	17.54	15.128	9.902	10.729	11.799	15.217	13.437	15.226	11.938	15.333	17.71	9.052	9.77	10.94	8.037	15.746	8.186	9.694	12.236	13.3073	13.022	9.086	10.217	18.509	7.242	8.247	10.23	15.374	17.517	16.188	16.233	10.725	11.671	8.947	11.395	10.089	9.758	9.674
DIA_8.2	8.281	9.712	18.052	8.102	7.087	11.652	19.86	15.56	9.208	19.351	8.446	17.762	15.051	10.22	10.863	12.013	15.123	13.48	15.349	12.302	14.838	17.971	9.321	9.729	10.993	9.045	16.382	8.442	9.989	12.423	13.3771	13.226	9.076	10.223	18.318	7.489	8.15	10.329	15.22	17.624	16.671	17.248	10.736	11.548	9.045	11.852	10.337	9.936	10.001
HFD_1.1	8.632	9.712	20.562	8.486	7.676	11.476	19.697	13.978	10.652	20.277	10.624	18.828	19.132	10.664	11.838	11.907	15.079	13.131	14.672	12.811	14.62	18.368	9.033	10.195	13.749	8.732	17.397	9.447	10.507	12.189	12.9532	13.623	9.531	9.771	18.499	8.331	8.557	10.754	15.825	18.034	17.248	16.898	11.472	12.018	9.471	11.84	10.203	11.333	11.908
HFD_1.2	9.372	11.733	19.712	9.177	8.577	12.185	21.055	15.128	11.591	20.832	11.383	19.981	20.224	11.431	12.671	12.577	15.946	13.823	15.805	13.294	15.433	19.026	10.508	10.885	14.716	9.424	17.629	9.81	11.28	13.474	13.8043	14.342	10.191	10.856	19.123	9.137	9.417	11.389	16.365	19.034	19.505	17.534	12.501	12.73	10.38	12.437	11.018	12.044	12.524
HFD_2.1	8.002	9.601	20.508	8.281	8.024	12.402	19.407	14.397	11.512	18.403	8.772	19.173	21.364	11.402	11.403	12.952	15.469	14.616	16.655	13.741	15.377	18.66	9.749	10.755	14.362	9.742	16.759	9.458	11.009	12.33	14.2391	13.2	9.725	11.093	19.419	8.732	8.891	11.485	16.036	17.657	16.201	16.507	11.853	12.938	10.056	10.95	10.748	11.819	12.698
HFD_2.2	7.476	9.202	19.649	7.986	7.408	12.124	19.707	14.041	11.319	17.874	8.32	20.413	19.283	11.04	10.915	12.691	15.098	14.405	16.067	13.597	15.467	19.144	9.179	10.49	13.844	9.535	17.415	9.219	10.736	12.027	12.7071	12.998	9.518	10.668	18.62	8.351	8.654	11.029	15.302	17.46	16.369	15.964	11.398	12.444	9.53	10.843	10.453	11.587	12.61
HFD_3.1	7.477	8.794	18.499	8.308	7.393	12.215	19.079	14.868	11.094	19.609	9.589	20.068	17.298	11.788	11.447	13.082	15.976	14.619	16.087	13.72	15.968	19.317	9.237	10.343	13.36	9.961	16.611	8.821	10.689	11.169	12.8321	13.554	9.062	11.035	18.189	8.072	8.331	10.842	22.593	18.15	18.175	16.344	11.195	12.529	9.402	11.694	10.228	11.579	13.169
HFD_3.2	7.887	8.86	20.428	8.504	7.732	12.365	18.872	15.498	11.34	20.909	9.877	21.714	17.469	11.929	11.629	13.298	16.198	15.011	16.035	13.739	16.354	18.784	9.719	10.508	14.098	10.214	15.909	8.911	10.831	11.244	13.4438	13.805	9.197	11.308	19.825	8.172	8.59	11.189	21.441	18.066	18.728	16.701	11.537	13.041	9.739	11.951	10.491	11.981	13.358
HFD_4.1	6.804	7.536	17.694	7.872	6.316	10.451	17.749	12.111	9.426	15.999	8.671	19.731	11.77	8.276	11.007	11.058	14.32	12.474	14.705	11.939	14.232	17.534	8.317	9.09	12.009	8.192	14.825	8.082	9.088	10.062	14.1193	12.321	8.662	8.605	19.47	6.43	6.915	10.083	14.045	17.203	15.494	14.979	9.645	11.511	7.894	7.759	9.401	9.466	10.728
HFD_4.2	7.265	7.839	18.845	8.198	6.704	10.854	17.701	12.692	9.944	15.77	9.122	18.993	12.232	8.807	11.512	11.481	14.386	13.163	15.184	12.436	14.614	17.62	8.978	9.577	12.198	8.617	14.979	8.601	9.569	10.548	12.5157	13.006	9.193	8.975	19.409	7.017	7.387	10.661	14.476	17.53	15.926	15.743	10.249	11.915	8.509	8.458	10.042	10.042	11.194
HFD_5.1	6.643	8.523	14.87	7.732	7.373	11.801	19.184	13.727	10.133	16.737	12.24	18.746	15.369	10.771	11.813	12.383	15.428	13.848	15.222	12.98	15.54	18.092	8.796	9.915	14.226	9.249	16.107	8.074	10.141	11.735	13.3383	13.249	8.935	10.253	18.357	7.586	8.051	10.341	14.306	17.833	17.748	16.15	11.023	12.424	9.055	10.728	9.562	11.248	11.694
HFD_5.2	6.363	7.969	14.616	7.665	6.974	11.591	18.156	13.778	10.033	16.293	12.001	19.019	15.272	10.534	11.703	12.364	15.167	13.518	14.916	12.509	15.539	17.918	8.701	9.693	13.671	8.854	15.394	7.843	9.95	11.429	12.4036	13.077	8.773	9.924	18.29	7.549	7.832	10.098	14.126	17.344	18.166	15.569	10.659	12.176	8.812	10.444	9.414	10.923	11.396
HFD_6.1	7.751	8.972	18.616	7.535	7.029	12.095	18.821	15.067	11.122	17.706	8.336	17.23	15.308	10.645	12.453	12.71	14.872	14.276	16.138	13.375	15.793	19.7	9.184	10.382	13.046	9.112	16.62	9.157	10.937	10.827	12.2813	13.365	9.277	9.171	19.196	7.612	8.129	10.824	16.043	17.226	17.484	16.183	10.752	12.293	9.341	12.49	9.895	11.431	12.385
HFD_6.2	8.468	9.154	19.821	8.01	7.818	12.434	19.024	15.707	11.605	19.331	9.248	17.868	15.988	11.295	13.053	13.446	15.431	14.94	16.221	13.813	16.771	18.432	9.749	10.746	13.741	9.65	15.829	10	11.397	11.516	12.0988	13.763	9.686	9.752	20.146	8.185	8.699	11.46	15.87	18.173	18.245	16.418	11.37	12.866	9.871	13.104	10.578	11.996	12.749
HFD_7.1	7.839	9.252	19.209	8.172	7.514	12.72	19.146	15.169	11.285	18.245	9.874	19.346	15.161	9.89	11.106	13.19	15.531	14.58	15.842	13.536	15.551	19.583	9.159	10.116	13.418	7.491	16.702	9.086	10.521	12.005	11.9526	12.719	9.163	8.484	18.553	7.763	8.365	10.77	21.496	18.697	14.995	15.689	11.158	12.548	9.274	10.509	10.518	10.822	11.928
HFD_7.2	8.028	9.234	19.085	8.264	7.732	12.838	18.961	15.595	11.562	18.558	10.198	19.64	15.097	9.914	11.242	13.289	15.366	14.791	15.982	13.527	15.669	18.987	9.552	10.078	13.548	7.602	16.169	9.237	10.715	12.155	11.2275	12.986	9.306	8.739	19.165	7.997	8.565	10.903	21.705	18.768	15.131	15.92	11.405	12.643	9.546	10.592	10.583	10.89	12.204
HFD_8.1	7.853	9.22	19.537	7.644	7.335	12.61	19.877	14.919	11.547	18.549	9.721	19.527	14.219	11.483	11.671	12.531	15.461	14.061	16.269	13.567	15.985	17.75	8.835	10.237	13.538	10.096	9.849	9.112	10.572	11.594	12.0457	13.301	9.629	10.699	17.784	8.286	8.723	10.873	16.277	18.023	16.621	16.901	11.258	12.206	9.86	11.647	10.398	11.659	12.898
HFD_8.2	8.414	10.28	19.598	8.172	7.965	13.054	20.215	16.629	12.101	19.168	10.641	19.971	14.815	11.949	12.286	12.906	16.358	14.39	16.452	14.256	16.66	18.879	9.851	10.749	14.235	10.696	10.154	9.592	11.064	12.41	12.3962	13.812	10.027	11.56	18.953	8.847	9.179	11.472	16.577	18.689	16.718	19.214	11.771	12.584	10.134	12.153	10.979	12.212	13.103
HFD_9.1	7.25	9.54	18.414	7.014	7.017	11.052	19.153	12.918	11.098	17.379	8.019	17.732	13.94	9.668	7.748	11.873	15.056	13.603	15.584	11.902	13.577	19.235	8.722	9.719	12.485	8.179	17.357	8.239	8.516	11.154	12.8922	12.488	8.645	8.893	17.663	8.186	7.826	10.202	14.321	16.597	11.952	15.403	10.669	11.237	8.846	10.306	9.913	9.847	11.498
HFD_9.2	8.854	11.201	20.195	8.529	8.645	12.692	20.804	14.663	12.787	18.542	9.669	20.389	15.329	11.265	9.391	13.72	16.839	15.345	17.099	13.846	15.398	21.515	10.347	11.403	14.055	9.769	19.652	9.922	10.191	12.887	12.9972	13.985	10.176	10.547	19.076	9.797	9.42	11.939	16.057	18.143	13.193	17.487	12.391	12.755	10.494	12.047	11.498	11.488	13.298
HFD_10.2	7.651	8.868	19.787	7.988	7.745	12.296	19.639	13.007	10.967	17.896	10.352	17.983	14.368	11.099	12.52	12.676	15.37	14.055	15.917	13.998	15.281	18.301	9.685	10.159	13.273	9.248	16.94	8.086	10.786	11.642	13.1616	12.896	9.216	9.816	18.075	8.488	8.256	10.565	15.686	17.56	15.883	15.148	11.83	11.923	9.616	12.123	9.864	11.486	12.478
HFD_11.1	10.236	11.528	20.87	10.013	10.095	14.375	20.242	16.209	12.988	20.85	12.945	20.34	17.595	12.205	13.203	15.474	17.352	16.466	17.794	14.966	16.822	20.261	12.219	12.67	16.58	11.35	11.973	10.881	12.991	14.073	14.045	15.264	11.849	11.288	23.45	10.7	10.936	13.089	21.819	21.396	16.661	18.312	13.944	14.632	11.893	13.69	12.27	12.985	14.455
HFD_11.2	8.693	10.024	18.551	8.299	8.62	12.93	18.78	14.82	11.34	18.093	11.232	18.628	16.119	10.406	11.427	13.553	15.424	14.567	16.161	13.368	15.768	19.19	10.486	10.87	14.452	9.517	10.437	9.026	11.13	12.264	14.7365	13.594	10.245	9.606	20.968	8.831	9.18	11.317	21.901	18.611	15.154	17.083	12.358	12.849	10.236	11.841	10.503	11.269	12.794
HFD_12.2	8.078	9.193	16.114	8.601	8.515	12.135	18.738	14.136	10.732	19.112	13.193	19.98	13.065	11.219	11.934	12.573	15.163	13.278	15.441	13.28	14.696	17.491	11.151	11.359	13.895	10.137	16.511	9.483	11.108	11.664	12.7759	14.427	10.306	10.708	20.546	9.001	8.783	12.194	15.351	18.781	16.848	16.218	12.518	12.958	9.949	13.203	11.24	11.381	11.615
HFD_13.1	7.48	7.782	15.937	7.485	7.051	10.305	17.258	15.645	10.374	16.888	7.962	17.629	13.749	10.185	10.612	12.206	14.908	13.314	15.257	12.129	14.532	16.797	9.098	9.904	12.867	9.391	13.466	7.809	9.9	10.543	12.8412	12.216	8.824	10.079	20.713	8.522	7.564	11.014	13.449	18.157	14.227	15.376	10.503	12.348	8.866	10.891	10.002	10.877	11.335
HFD_13.2	8.389	9.166	17.537	8.775	8.063	11.533	18.606	16.379	11.166	17.908	9.08	19.584	15.136	11.583	11.776	13.361	16.039	14.365	16.006	13.299	15.757	18.731	10.222	11.108	13.799	10.448	16.093	9.168	11.26	11.841	13.6982	13.866	10.104	11.402	20.836	9.237	8.825	12.086	14.877	19.446	15.677	16.347	11.726	13.084	10.076	12.156	10.758	12.109	12.242
SD_1.2	9.87	10.283	21.214	9.718	9.226	13.218	20.308	17.344	12.575	17.218	14.256	24.602	16.362	13.206	12.591	14.399	18.486	16.622	18.229	15.089	17.694	17.616	11.858	12.124	15.387	10.303	16.558	9.866	12.419	14.004	13.611	15.035	11.502	12.918	22.192	9.998	9.657	12.624	18.174	18.889	17.169	16.635	13.246	14.14	11.006	13.561	11.861	13.523	14.343
SD_2.1	7.83	8.614	18.412	8.22	7.451	13.275	18.691	15.451	11.791	18.429	10.381	17.244	16.428	10.687	12.903	11.982	14.935	14.416	15.718	13.369	16.902	17.543	9.428	10.329	13.261	8.633	14.806	8.521	10.634	11.432	13.1262	13.962	9.088	11.194	21.051	7.692	7.972	10.887	20.694	17.492	17.701	15.518	11.153	13.2	9.164	11.609	10.426	11.528	12.95
SD_2.2	7.132	8.036	18.221	7.787	6.929	11.784	18.344	14.863	10.306	17.836	10.087	16.835	15.957	10.425	12.615	11.886	14.383	13.867	15.121	12.919	15.129	17.065	9.083	9.736	12.308	8.476	13.977	8.33	10.253	11.487	13.0351	13.555	8.705	10.558	20.304	7.563	7.55	10.28	20.289	17.054	17.179	15.349	10.516	11.865	8.539	11.547	9.959	11.203	11.849
SD_3.2	7.066	8.729	17.825	6.837	6.945	10.715	18.055	14.015	9.76	17.431	8.745	21.977	18.759	10.166	10.139	11.767	14.017	13.07	14.679	12.634	14.237	16.858	8.65	9.263	12.397	8.144	14.028	7.668	9.735	11.468	12.5207	12.593	8.713	9.596	19.494	7.749	7.434	9.773	14.636	16.341	14.132	13.743	10.47	11.762	8.399	11.806	9.425	10.623	11.641
SD_4.2	8.569	9.707	16.052	8.149	7.872	11.445	18.768	14.954	10.416	19.349	10.937	20.01	15.864	8.491	11.469	10.977	13.598	12.369	14.102	11.906	14.021	15.927	9.203	9.98	12.646	7.338	14.371	9.153	10.406	12.158	11.8589	12.705	8.545	9.261	20.219	8.75	7.708	10.089	20.277	16.632	16.039	14.594	11.003	11.902	9.009	10.302	9.968	9.843	11.889
SD_5.2	8.043	8.824	15.204	8.295	7.455	11.55	18.59	13.18	10.53	16.303	9.104	17.714	13.182	9.293	10.091	12.837	15.362	14.362	15.863	12.894	14.619	16.802	9.247	9.806	12.717	8.455	15.485	8.812	10.125	12.407	13.3228	12.042	9.443	10.04	20.185	7.688	7.83	10.6	20.236	17.519	12.657	15.204	10.778	12.148	8.821	9.575	9.912	10.438	11.912
SD_6.1	7.812	9.767	20.031	7.651	7.994	13.342	19.806	14.936	12.45	17.825	11.468	19.99	17.806	11.079	11.887	12.446	16.251	13.834	15.911	13.325	16.458	18.332	9.874	10.642	14.718	9.333	10.795	8.716	10.818	11.05	13.6487	13.435	9.56	10.94	19.989	8.041	8.762	10.958	15.37	17.71	17.635	15.164	11.983	13.972	9.781	11.389	10.619	11.056	13.297
SD_6.2	6.752	8.484	20.282	6.904	7.269	11.773	18.263	14.556	10.433	17.078	11.17	20.249	16.746	10.75	11.497	11.856	15.032	13.322	14.859	13.112	15.001	17.133	9.27	9.774	13.749	9.043	9.308	8.183	10.386	10.809	12.6486	12.967	8.97	9.946	19.094	7.838	8.029	10.168	14.776	16.773	16.723	15.091	11.034	12.152	8.754	11.252	10.155	10.497	11.849
SD_7.2	8.264	8.856	16.999	8.94	7.557	12.487	18.32	15.815	11.054	17.236	9.128	18.757	17.252	11.435	12.283	13.448	16.344	13.974	15.843	13.848	15.722	17.806	10.063	10.81	13.362	9.734	9.001	9.37	11.4	11.639	12.3322	13.585	9.299	12.653	20.804	8.896	8.222	11.905	16.258	18.449	14.523	17.153	11.283	13.277	9.644	12.467	10.908	11.948	13.121
In grey reference genes
[truncated: 28 more columns]

## Sheet: log2 FC data
Supplementary information file 10: log2 FC data
Animal nr.	lab name	ACE	ACE2	ACOX2	ACTA2	ACTN4	ADGRE1	AGER	AGT	AGTR1	AGTR2	ANGPTL4	ANGPTL7	APOB	C3	CCL2	CCL5	CCR2	CD3E	CD4	CD68	CD80	CD8A	CDH1	CDH5	CDKN1A	COL1A1	COL4A2	CTGF	CX3CL1	CXCL12	CXCL2	END1	ENPP1	FN1	GREM1	GSTP1	HIF1A	HSPG2	IGF1	IGFBP7	IL1B	IL6	ITGA3	ITGA5	LAMC1	LCN2	LGALS3	MMP2
221-516	FFC-DIA_1	-0.497	0.013	-1.249	-1.237	0.043	0.167	-0.102	-1.121	-1.084	-1.125	-0.506	1.252	3.133	-0.53	-0.647	-0.729	-0.651	-1.232	-0.782	0.683	-0.339	-1.43	-0.257	-0.237	1.777	-1.116	3.635	-0.195	0.084	0.655	-1.32	0.22	-0.384	-1.224	-1.236	0.138	-0.366	-0.752	-3.414	-0.854	-1.521	-1.699	0.123	-1.325	-0.155	-0.961	-0.353	-0.835
319-021	FFC-DIA_2	-0.083	0.381	2.071	-0.073	0.051	-0.259	1.03	0.711	-0.716	-1.192	-1.643	0.314	0.954	0.355	-0.46	-0.287	0.158	-0.433	-0.279	0.479	-0.524	-0.893	-0.114	0.084	3.176	0.687	-1.605	0.709	0.348	0.993	-2.25	0.228	-0.173	1.484	-0.085	0.602	-0.127	0.047	-1.772	-0.545	0.412	-0.306	-0.305	-0.499	0.16	0.715	-0.114	0.344
319-537	FFC-DIA_3	0.315	0.253	-0.71	-0.21	0.004	0.094	0.66	0.322	0.078	0.867	1.595	0.031	0.085	0.786	-1.02	0.175	0.989	0.04	0.171	0.266	0.164	-0.493	0.462	0.297	2.863	0.01	4.271	0.553	0.585	0.765	-2	0.306	0.089	0.816	0.349	0.544	-0.158	0.336	2.11	-0.406	-0.101	-0.608	0.445	0.087	-0.017	1.089	0.238	-0.043
319-677	FFC-DIA_4	-0.084	0.008	-1.377	-0.366	0.111	-0.429	0.466	-1.611	-0.709	-1.815	-3.464	0.784	-0.34	-0.182	-0.782	-0.19	0.679	-0.028	0.124	0.346	0.423	-0.551	0.094	0.041	2.206	-0.268	-1.389	0.019	0.035	0.006	-2.84	-0.046	-0.13	0.881	-0.113	0.487	-0.228	-0.01	-3.06	-0.799	-0.759	-0.847	0.007	0.165	-0.053	-0.48	-0.265	-0.242
319-703	FFC-DIA_5	-0.027	-0.303	-0.498	-0.023	0.43	0.04	0.43	0.484	1.217	-0.72	2.012	0.396	0.522	0.807	0.732	0.68	-0.04	0.643	0.367	1.332	0.248	-0.206	0.159	0.28	3.464	0.114	4.003	0.782	0.981	-0.226	-1.56	0.298	-0.166	1.382	0.132	0.786	-0.11	0.295	3.067	-0.533	-1.675	-1.133	0.593	0.343	0.245	0.85	0.113	1.352
319-876	FFC-DIA_6	-0.235	-0.891	3.213	0.695	0.665	0.899	0.332	1.738	0.511	0.958	1.774	-1.703	3.844	2.275	0.383	0.472	1.298	0.644	1.092	2.229	1.361	-1.377	0.725	0.79	4.179	0.025	-2.982	0.618	1.227	0.076	-0.03	0.381	0.872	0.78	2.216	1.144	0.388	0.554	3.447	0.525	-0.546	-0.263	1.036	1.373	0.464	1.889	0.988	0.03
320-335	FFC-DIA_7	-1.031	-0.39	3.292	-0.151	-0.261	-0.221	0.385	-0.66	-0.512	0.099	0.533	0.825	2.21	1.021	-0.276	0.07	-0.065	-0.015	-0.216	1.055	-0.2	-1.023	0.162	-0.392	2.643	0.276	3.261	0.534	0.446	0.51	-2.25	0.349	0.239	1.136	0.231	1.282	-0.3	-0.669	1.923	-1.935	0.456	-1.855	-0.362	-0.589	-0.663	0.616	-0.021	-0.289
320-462	FFC-DIA_8	0.059	-0.338	-0.005	0.39	0.859	0.383	-0.384	-0.179	1.742	-1.072	2.406	2.609	1.552	0.748	1.008	0.824	0.503	0.787	0.587	1.356	0.577	-0.463	0.735	0.797	2.623	0.504	-2.423	0.735	1.12	-0.092	-1.64	0.379	0.528	0.835	2.26	1.241	0.174	0.826	2.81	0.136	-0.61	-1.099	0.801	1.308	0.518	0.121	0.395	1.598
221-510	FFC_1	0.391	-0.29	-0.859	0.654	0.881	1.552	-0.266	1.788	1.165	-1.655	0.84	1.938	-1.954	0.844	0.632	1.571	1.243	1.851	1.718	1.506	1.719	-0.236	1.233	1.089	0.44	1.05	-2.79	0.503	1.151	0.489	-0.92	0.603	0.831	1.824	2.945	0.955	0.468	1.116	3.094	0.255	-1.474	-0.492	0.628	1.626	0.671	0.688	1.08	0.839
221-538	FFC_2	1.233	0.61	-1.222	0.931	0.871	0.699	0.132	1.701	0.45	0.34	2.876	1.128	-3.021	0.249	1.306	0.571	1.051	0.396	0.175	0.469	0.902	-0.863	1.119	0.585	0.148	0.068	-2.785	0.372	0.751	0.721	-0.27	1.065	0.649	0.836	2.315	0.727	0.262	0.51	3.099	0.809	0.196	0.068	0.568	0.888	0.383	1.509	0.669	0.404
319-239	FFC_3	0.86	0.754	-1.037	0.228	0.594	0.241	0.283	0.307	0.218	-2.211	1.258	-0.4	-0.511	-0.819	0.496	-0.229	-0.183	-0.339	0.044	-0.022	-0.267	-1.442	0.674	0.352	0.092	-0.811	-2.388	0.414	0.433	1.262	-0.81	0.054	0.711	0.115	1.897	0.716	0.143	0.321	-3.679	-0.171	-2.401	-0.65	0.397	0.364	0.175	0.153	0.479	-0.104
319-389	FFC_4	0.353	0.739	-0.998	-0.556	0.492	0.724	0.379	1.934	0.595	1.009	0.941	-0.026	3.717	1.344	-0.379	0.537	0.396	0.503	0.006	0.365	0.316	-1.123	0.35	0.289	0.563	-0.283	-2.185	-0.216	0.71	1.009	-2	-0.084	-0.242	1.342	0.31	0.96	0.298	-0.19	2.923	-0.584	-0.814	-0.643	0.661	0.281	0.389	2.712	-0.037	0.768
319-798	FFC_5	1.439	0.736	3.084	0.336	0.383	0.236	-0.011	1.138	0.752	0.934	-1.728	1.009	0.952	-0.212	-0.323	-0.012	0.007	0.194	0.437	0.363	-0.245	-0.996	0.804	0.374	-0.727	-0.375	-2.478	0.722	0.548	0.287	-2.25	-0.029	0.387	0.598	1.981	0.671	0.063	0.517	3.522	-0.251	-2.506	-0.586	0.322	0.249	0.212	0.79	0.751	-0.009
319-875	FFC_6	0.313	0.399	-0.911	0.742	0.614	0.148	0.217	-0.016	-0.048	-0.589	2.08	2.823	1.105	-0.049	-0.837	-0.235	0.633	-0.251	-0.193	-0.006	-0.507	-1.576	0.567	0.094	0.308	-0.224	-2.472	-0.417	-0.093	1.178	-1.29	0.051	0.24	1.706	1.114	0.82	0.071	0.075	2.262	0.119	-1.933	-0.547	0.583	0.45	0.02	-0.941	0.483	-0.156
320-241	FFC_7	0.473	0.203	-0.856	0.28	0.398	-0.383	0.07	-0.028	-0.124	-0.489	0.82	0.862	1.608	1.002	0.725	-0.413	0.32	-0.345	0.058	0.04	0.148	-1.812	0.661	0.545	0.202	1.594	-2.699	-0.017	0.439	0.253	-0.18	0.746	0.47	2.539	1.91	0.822	0.003	0.364	-3.398	-0.931	0.852	-0.067	0.346	0.418	0.2	1.289	0.153	0.685
320-316	FFC_8	1.265	0.688	-0.284	1.583	1.363	0.556	0.07	0.573	0.468	0.047	1.667	1.599	3.212	0.181	0.913	1.1	0.851	1.108	0.602	0.653	0.428	0.152	1.666	1.141	0.791	-0.263	4.727	0.785	1.232	1.324	-0.23	1.034	0.869	1.014	3.393	1.128	0.51	1.021	2.768	0.438	0.238	-1.328	1.105	1.611	0.605	0.932	1.007	0.598
320-317	FFC_9	1.564	0.285	0.196	1.937	1.4	1.734	0.355	2.774	0.567	1.162	3.222	2.505	3.312	1.648	4.54	1.24	1.031	1.077	0.838	1.908	2.481	-1.692	1.692	1.291	1.625	1.377	-3.558	1.274	2.914	1.523	4.79	1.572	1.504	2.641	3.609	0.921	1.055	1.34	4.223	1.642	4.553	0.502	1.307	2.227	1.15	1.873	1.208	2.083
320-351	FFC_10	1.085	0.907	-1.167	0.84	0.605	0.429	-0.186	2.677	0.662	0.346	0.833	2.702	2.698	0.135	-0.291	0.479	0.728	0.615	0.382	-0.097	0.807	-0.498	0.661	0.812	0.742	0.222	-2.874	1.388	0.601	1.021	1.86	1.032	0.818	1.664	3.023	0.544	0.542	0.965	2.846	0.571	0.362	0.918	0.127	1.42	0.323	0.046	1.169	0.384
320-440	FFC_11	0.387	0.115	0.025	0.787	0.108	0.188	1.057	1.285	0.58	-0.114	0.213	2.316	1.325	1.044	1.029	-0.242	0.825	0.269	0.437	0.85	0.908	-0.807	0.109	0.317	-0.386	0.152	3.976	0.636	0.442	0.61	-0.62	0.614	0.103	2.149	0.005	0.382	-0.145	0.443	-2.213	-0.757	1.453	-0.515	-0.079	0.718	-0.01	0.519	0.762	0.859
319-035	FFC_12	0.629	0.553	2.477	0.198	-0.194	0.561	0.686	1.519	0.868	-0.899	-2.037	0.676	3.972	-0.014	0.265	0.553	0.906	1.363	0.829	0.592	1.363	0.283	-0.834	-0.417	0.091	-0.696	-2.474	-0.038	0.25	0.97	-2.12	-0.528	-0.301	0.743	0.523	0.002	-0.014	-0.693	3.152	-0.679	-0.632	-0.18	-0.59	0.356	-0.039	-1.063	-0.236	0.46
319-799	FFC_13	-0.148	0.352	0.934	-0.252	-0.156	0.857	0.571	-1.278	-0.091	-0.105	1.715	1.129	1.674	-0.6	0.085	-0.578	-0.325	-0.119	-0.282	0.238	-0.006	-0.911	-0.263	-0.484	-0.268	-1.399	-1.663	0.036	-0.143	0.521	-0.29	-0.063	-0.379	-0.21	-0.626	-0.797	-0.346	-0.969	3.419	-1.62	0.343	-0.744	-0.107	-0.323	-0.481	-0.304	-0.297	-0.572
319-427	SD_1	-0.324	0.302	-1.784	-0.08	-0.066	0.317	-0.045	-0.85	-0.136	1.834	-2.26	-3.107	1.514	-1.162	0.447	-0.433	-1.578	-1.142	-1.12	-0.378	-0.796	0.997	-0.702	-0.343	-0.562	-0.023	-1.682	0.418	-0.222	-0.531	1.04	-0.297	-0.658	-0.628	-0.284	-0.156	-0.049	-0.284	1.168	0.052	-0.114	0.242	-0.479	0.013	-0.257	-0.582	-0.018	-0.843
319-860	SD_2	0.03	0.225	-0.921	-0.401	-0.065	-1.029	-0.29	-0.698	-0.645	-1.115	-0.273	2.42	-0.351	-0.547	-1.756	-0.004	0.214	-0.696	-0.345	-0.468	-1.153	-0.726	-0.134	-0.286	0.005	-0.309	-1.551	-0.176	-0.282	-0.022	-0.47	-1.056	-0.087	-0.621	-0.804	0.179	-0.188	-0.278	-3.185	-0.367	-2.42	-0.592	-0.103	-0.415	-0.137	-0.634	-0.385	-0.72
319-922	SD_3	0.253	-0.371	-0.622	0.574	-0.012	0.593	-0.019	0.252	0.452	-0.606	1.024	-2.709	-3.11	-0.349	0.673	-0.029	0.664	0.183	0.203	-0.15	0.434	-0.472	0.279	0.291	0.201	-0.091	-1.379	0.389	0.235	-0.222	-0.06	-0.082	-0.096	0.467	0.187	-0.134	-0.053	0.34	2.479	0.373	0.696	0.906	0.07	0.164	0.123	-1.054	0.191	-0.17
320-207	SD_4	-0.449	-0.548	1.952	0.063	-0.138	0.664	0.069	0.114	0.597	-1.723	-0.367	0.059	0.586	2.127	0.144	1.563	1.884	1.685	1.581	1.379	1.451	1.26	0.527	0.375	0.753	1.516	-0.921	-0.295	0.365	-0.111	0.85	0.607	0.873	1.603	0.263	-0.334	0.474	0.825	-2.361	0.883	-0.41	0.857	0.338	0.825	0.314	1.251	0.449	1.411
320-340	SD_5	0.037	0.295	2.76	-0.123	0.239	0.519	0.207	1.848	0.443	1.283	1.425	2.315	3.228	1.285	1.482	-0.338	0.08	-0.348	-0.22	0.351	0.813	0.345	0.443	0.509	0.642	0.359	-2.075	0.006	0.606	-0.4	2.19	1.23	-0.065	0.784	0.257	0.688	0.312	0.274	-2.36	-0.044	2.932	0.206	0.523	0.539	0.462	1.938	0.465	0.776
320-411	SD_6	0.94	0.136	-2.05	1.037	0.205	-0.346	-0.095	0.424	-0.326	0.277	-0.647	0.052	-0.723	-0.194	0.023	0.491	-0.057	0.579	0.401	0.169	-0.155	-0.443	0.261	0.25	-0.732	-0.231	3.501	0.511	0.271	1.22	-1.43	0.213	0.256	0.524	1.043	0.579	-0.111	0.454	2.945	0.376	-1.448	0.426	-0.065	-0.233	0.158	0.335	0.132	0.58
319-778	SD_7	-0.486	-0.039	0.663	-1.07	-0.165	-0.72	0.175	-1.089	-0.383	0.048	1.099	0.97	-1.144	-1.159	-1.012	-1.25	-1.204	-0.262	-0.502	-0.905	-0.592	-0.961	-0.675	-0.797	-0.305	-1.222	4.107	-0.854	-0.971	0.066	-2.12	-0.615	-0.223	-2.131	-0.664	-0.822	-0.382	-1.333	1.316	-1.276	0.764	-2.045	-0.284	-0.892	-0.663	-1.256	-0.833	-1.036
[truncated: 25 more columns]

## Sheet: Anova P values for all genes
Supplementary information file 10: Anova P values for all genes
Anova	P-Value
CDKN1A	8e-08
NPHS2	6.083e-05
ACE	0.00033
SLC2A1	0.00036658
SMAD4	0.00117124
ACE2	0.00136361
CXCL12	0.00163669
TSP1	0.00267953
NPHS1	0.00496875
VEGFB	0.00694738
GREM1	0.00890163
GSTP1	0.0125584
ACTN4	0.0172503
VIM1	0.0228997
CD8A	0.0256191
FN1	0.0276099
CD68	0.0288405
NOS3	0.0306067
TGFB2	0.0371087
TIMP2	0.0384751
IL6	0.0387892
LGALS3	0.0404996
ACTA2	0.0405354
AGT	0.0408589
TLR4	0.0409053
VEGFA	0.0416542
ITGA5	0.0528168
MRC1	0.0574362
ADGRE1	0.0599098
CDH1	0.0664225
CX3CL1	0.0731994
CXCL2	0.078274
HIF1A	0.0864287
PDGFRB	0.0998676
TGFB3	0.100259
NOS2	0.104991
ANGPTL7	0.118182
CTGF	0.137752
TNFRSF1B	0.141901
ENPP1	0.142424
CDH5	0.152271
AGER	0.153777
COL4A2	0.174189
TGFB1	0.186166
ITGA3	0.206452
VCAM1	0.219203
AGTR1	0.228173
SERPINE1	0.230627
END1	0.235562
TNFRSF1A	0.25311
CD80	0.253807
LAMC1	0.261667
APOB	0.261822
CCR2	0.272524
CCL2	0.279486
CD3E	0.288096
IGFBP7	0.329378
TIMP1	0.340582
C3	0.395375
CD4	0.399697
IGF1	0.405572
TNF	0.412973
HSPG2	0.419932
ANGPTL4	0.4225
MMP2	0.424984
LCN2	0.457872
TLR2	0.500973
CCL5	0.570245
AGTR2	0.656944
WT1	0.659703
ACOX2	0.680154
IL1B	0.785417
COL1A1	0.995894
In dark grey genes surviving multiple test correction
In light grey genes with P<0.05

## Sheet: Genes passed multiple testing
Supplementary information file 10: Genes with significant P-value surviving Bonferroni correction for multiple testing
FFC vs SD			FFCDIA vs SD			FFCDIA vs FFC
Gene	FC	P-Value	Gene	FC	P-Value	Gene	FC	P-Value
NPHS2	1.621	0.00093998	CDKN1A	7.29	1e-08	CDKN1A	6.01	<1*10^-8
ACE	1.69	0.0075	SLC2A1	-1.54	0.042	SLC2A1	-1.98	0.00023
			NPHS2	1.77	0.00011	ACE	-1.94	0.00055
